# Supplementary material for: Genome-Wide Association Studies Identify Candidate Genes for Coat Color and Mohair Traits in the Iranian Markhoz Goat
Source: Front Genet. 2018 Apr 4;9:105. doi: 10.3389/fgene.2018.00105 (PMC5893768; doi:10.3389/fgene.2018.00105)
Supplement: Supplementary file 1 [file Table_1.XLSX]

## Sheet: Sheet1
Supplementary Table 1. Results from the genome-wide association studies identifying significantly associated SNPs, location, minor allele and frequency, and potential candidate genes near locus.
CHR	Position (bp)	Marker Name	Minor Allele	Minor Allele Frequency	Bonferroni adjusted P-value	FDR adjusted P-value	P-Value	Permutated P-Value	# permutations	Gene
Black coat color association
13	63273614	snp55189-scaffold849-226217	G	0.287	4.84726e-10	4.84726e-10	9.62E-15*	NA	NA	AHCY,ASIP,ITCH,RALY,LOC102190531,LOC108637418,EIF2S2,LOC108637417
13	63416183	snp55186-scaffold849-83968	A	0.173	6.28965e-07	3.14482e-07	1.25E-11*	NA	NA	ITCH,DYNLRB1,MAP1LC3A,PIGU,LOC102174673,LOC102174406,TP53INP2,LOC106502779,NCOA6
25	40499393	snp14103-scaffold1562-42123	A	0.2681	0.000553604	0.000184535	1.10E-08*	NA	NA	SDK1
13	65263105	snp5423-scaffold1188-2614332	A	0.1596	0.00200034	0.000500086	3.97E-08*	NA	NA	DLGAP4,MYL9,LOC108637421,TGIF2
13	65063907	snp5427-scaffold1188-2815388	A	0.3234	0.00723803	0.00144761	1.44E-07*	NA	NA	DLGAP4,MYL9,LOC108637421,TGIF2
1	101881707	snp11311-scaffold1409-116275	G	0.1979	0.00936666	0.00156111	1.86E-07*	NA	NA	SI
1	102704050	snp23570-scaffold2379-194474	A	0.466	0.0360815	0.00515449	7.16E-07*	NA	NA	LOC108636359
13	62993649	snp6525-scaffold1231-224623	G	0.1	0.060646	0.00673845	1.20E-06*	NA	NA	AHCY,ASIP,ITCH,RALY,LOC102190531,LOC108637418,EIF2S2,LOC108637417
13	63117523	snp6522-scaffold1231-103243	G	0.1	0.060646	0.00758075	1.20E-06*	NA	NA	AHCY,ASIP,ITCH,RALY,LOC102190531,LOC108637418,EIF2S2,LOC108637417
18	7229001	snp21286-scaffold208-1374530	A	0.1553	0.274243	0.0274243	5.44E-06*	NA	NA	WWOX
1	102670541	snp23569-scaffold2379-162517	A	0.4319	0.276623	0.0251475	5.49E-06*	NA	NA	SI,SLITRK3,BCHE
19	19466277	snp37166-scaffold452-389856	A	0.05106	0.434173	0.0361811	8.62E-06*	NA	NA	LYRM9,LOC108638208
6	54248826	snp41618-scaffold541-2136395	G	0.2064	0.605598	0.0465844	1.20E-05*	NA	NA	-
Brown coat color association
13	63273614	snp55189-scaffold849-226217	G	0.287	0.000260891	0.000260891	5.18E-09*	NA	NA	AHCY,ASIP,ITCH,RALY,LOC102190531,LOC108637418,EIF2S2,LOC108637417
25	40499393	snp14103-scaffold1562-42123	A	0.2681	0.000785359	0.000392679	1.56E-08*	NA	NA	SDK1
13	63416183	snp55186-scaffold849-83968	A	0.173	0.00644397	0.00214799	1.28E-07*	NA	NA	ITCH,DYNLRB1,MAP1LC3A,PIGU,LOC102174673,LOC102174406,TP53INP2,LOC106502779,NCOA6
13	65263105	snp5423-scaffold1188-2614332	A	0.1596	0.0221392	0.0055348	4.39E-07*	NA	NA	DLGAP4,MYL9,LOC108637421,TGIF2
19	45626420	snp32144-scaffold364-106074	A	0.2362	0.0816225	0.0163245	1.62E-06*	NA	NA	MAPT
White coat color association
26	13833806	snp18579-scaffold1878-601002	A	0.09149	2.57863e-07	2.57863e-07	5.12E-12*	NA	NA	-
6	69045770	snp58053-scaffold94-3724779	G	0.09149	2.72602e-07	1.36301e-07	5.41E-12*	NA	NA	SCFD2,RASL11B,TRNAC-GCA,RAB11FIP2
5	64217602	snp28736-scaffold310-1338098	G	0.04255	9.36995e-07	3.12332e-07	1.86E-11*	NA	NA	MYBPC1,CHPT1,SYCP3,GNPTAB,DRAM1
24	21339839	snp687-scaffold102-2258050	A	0.07872	3.50973e-06	8.77433e-07	6.97E-11*	NA	NA	FHOD3,MOCOS,LOC102172314,ELP2,SLC39A6,TRNAE-UUC,RPRD1A
24	765264	snp24999-scaffold2570-5047	G	0.05532	2.13643e-05	4.27287e-06	4.24E-10*	NA	NA	NFACTC1,ATP9B,SALL3
2	21300441	snp7545-scaffold127-7051642	G	0.117	0.00012637	2.10617e-05	2.51E-09*	NA	NA	-
6	41179716	snp54012-scaffold821-1116582	A	0.1255	0.000333836	4.76909e-05	6.63E-09*	NA	NA	KCNIP4,
11	25508099	snp9763-scaffold135-2639484	G	0.05957	0.000380674	4.75843e-05	7.56E-09*	NA	NA	THADA
9	55138450	snp34548-scaffold408-56068	A	0.1532	0.00180461	0.000200512	3.58E-08*	NA	NA	ARHGAP18,LOC102185837
9	53955733	snp29383-scaffold318-294663	A	0.1553	0.00182153	0.000182153	3.62E-08*	NA	NA	PTPRK
12	52071686	snp30438-scaffold335-2248472	G	0.06383	0.0019026	0.000172964	3.78E-08*	NA	NA	SGCG,SACS
6	62749413	snp40088-scaffold511-2541311	G	0.1106	0.00329029	0.000274191	6.53E-08*	NA	NA	GRXCR1
11	24753872	snp9748-scaffold135-1883590	G	0.1574	0.00505466	0.00038882	1.00E-07*	NA	NA	MTA3,LOC102185837
13	24681376	snp23756-scaffold24-962768	A	0.05745	0.0109319	0.000780852	2.17E-07*	NA	NA	KIAA1217
2	32200633	snp33255-scaffold390-72516	C	0.117	0.0127706	0.000851376	2.53E-07*	NA	NA	MREG ,FN1,ABCA12
1	110117619	snp25511-scaffold263-157820	G	0.05319	0.012931	0.000808189	2.57E-07*	NA	NA	CCNL1,LOC108636061,LEKR1,LOC106502323
1	61626238	snp37371-scaffold456-1964934	A	0.04681	0.0186532	0.00109724	3.70E-07*	NA	NA	-
20	44421979	snp46189-scaffold637-1978371	G	0.1137	0.0271912	0.00151062	5.40E-07*	NA	NA	LOC102183009
20	69767049	snp9968-scaffold1355-1113377	C	0.2723	0.0331347	0.00174393	6.58E-07*	NA	NA	IRX2,C20H5ORF38
18	35872265	snp22643-scaffold225-851582	A	0.07872	0.0352267	0.00176134	6.99E-07*	NA	NA	CMTM4,TERB1,DYNC1LI2,CA7,PDP2,CES2,CDH16,PRAD,CES3,FAM96B,CES4A,CBFB,LOC102178101,C18H16ORF70
13	24135348	snp23742-scaffold24-417113	A	0.08298	0.0405069	0.0019289	8.04E-07*	NA	NA	-
1	103166890	snp6987-scaffold1257-1008731	A	0.05128	0.0408308	0.00185594	8.10E-07*	NA	NA	LOC108636017
2	49414819	snp53706-scaffold82-647336	A	0.04681	0.0543649	0.00236369	1.08E-06*	NA	NA	-
6	71164593	snp58103-scaffold94-5833878	A	0.1809	0.0548813	0.00228672	1.09E-06*	NA	NA	KIT,KDR, PDGFRA, SRD5A3,TMEM165,CLOCK,PDCL2,NMU
2	72238448	snp29003-scaffold312-2718493	C	0.1957	0.056904	0.00227616	1.13E-06*	NA	NA	-
4	40455336	snp38957-scaffold494-3099201	A	0.05957	0.0616378	0.00237068	1.22E-06*	NA	NA	-
12	50356882	snp30400-scaffold335-530813	G	0.05957	0.118514	0.00423264	2.35E-06*	NA	NA	-
23	5454019	snp10236-scaffold1368-1243530	G	0.2362	0.123579	0.00426136	2.45E-06*	NA	NA	-
2	62886776	snp50946-scaffold739-2415925	A	0.1234	0.178311	0.00594369	3.54E-06*	NA	NA	-
19	59571313	snp41353-scaffold537-3481329	A	0.0617	0.18363	0.00592354	3.64E-06*	NA	NA	-
4	53066372	snp53969-scaffold820-2440697	G	0.1021	0.185484	0.00579638	3.68E-06*	NA	NA	-
1	102996559	snp6990-scaffold1257-1178309	A	0.0766	0.214902	0.00651218	4.27E-06*	NA	NA	-
24	9804719	snp46743-scaffold651-237398	A	0.08298	0.22566	0.00663707	4.48E-06*	NA	NA	-
7	98756605	snp23108-scaffold2302-86700	G	0.07234	0.272704	0.00779153	5.41E-06*	NA	NA	-
4	43704962	snp39031-scaffold494-6341133	G	0.1255	0.292748	0.00813188	5.81E-06*	NA	NA	-
20	23618213	snp25398-scaffold262-1399688	A	0.06809	0.312277	0.00843991	6.20E-06*	NA	NA	-
1	95597465	snp26437-scaffold276-5681100	A	0.134	0.319296	0.00840254	6.34E-06*	NA	NA	-
3	30866451	snp8002-scaffold129-1734497	G	0.05745	0.319446	0.00819091	6.34E-06*	NA	NA	-
23	26481034	snp47452-scaffold668-2777531	G	0.07234	0.331339	0.00828347	6.58E-06*	NA	NA	-
2	15728554	snp3620-scaffold1113-87239	G	0.2383	0.465867	0.0113626	9.25E-06*	NA	NA	-
7	90233427	snp55228-scaffold85-1890609	A	0.1957	0.493077	0.0117399	9.79E-06*	NA	NA	-
11	22658866	snp17552-scaffold1814-1045665	A	0.1255	0.500568	0.0116411	9.94E-06*	NA	NA	-
2	26095692	snp7432-scaffold127-2279945	A	0.1617	0.582252	0.013233	1.16E-05*	NA	NA	-
2	65793608	snp7019-scaffold1259-482333	A	0.1149	0.587198	0.0130489	1.17E-05*	NA	NA	-
15	41219911	snp31962-scaffold358-990370	G	0.0766	0.612196	0.0133086	1.22E-05*	NA	NA	-
7	87250461	snp29307-scaffold316-1099319	A	0.1106	0.686672	0.01461	1.36E-05*	NA	NA	-
2	99126711	snp20519-scaffold202-6681728	A	0.09787	0.691477	0.0144058	1.37E-05*	NA	NA	-
11	46855479	snp52890-scaffold793-1539305	G	0.05532	0.753078	0.0153689	1.49E-05*	NA	NA	-
11	55254027	snp52065-scaffold768-922299	C	0.0617	0.787629	0.0157526	1.56E-05*	NA	NA	-
10	59581096	snp31482-scaffold349-1355985	A	0.04043	0.798214	0.0156513	1.58E-05*	NA	NA	-
4	108746827	snp44418-scaffold603-6446062	A	0.1085	0.808358	0.0155453	1.60E-05*	NA	NA	-
2	3701577	snp1993-scaffold1059-140697	A	0.06809	0.874518	0.0165003	1.74E-05*	NA	NA	-
25	29795689	snp9534-scaffold1343-1551187	A	0.1277	0.90556	0.0167696	1.80E-05*	NA	NA	-
10	39021575	snp47222-scaffold662-308388	A	0.3077	0.95178	0.0173051	1.89E-05*	NA	NA	-
26	38986054	snp6230-scaffold122--447754	G	0.2	1	0.0181801	2.02E-05*	NA	NA	-
1	75784737	snp36297-scaffold435-1770533	G	0.1617	1	0.0178934	2.02E-05*	NA	NA	-
24	30712099	snp35164-scaffold421-186960	A	0.3021	1	0.0217455	2.50E-05*	NA	NA	-
11	33334425	snp28685-scaffold309-2295810	A	0.1723	1	0.0222933	2.61E-05*	NA	NA	-
2	129090862	snp12477-scaffold1478-626	A	0.1213	1	0.0219666	2.62E-05*	NA	NA	-
26	42955813	snp55123-scaffold847-520123	A	0.2339	1	0.022321	2.70E-05*	NA	NA	-
2	23663749	snp7487-scaffold127-4694434	A	0.08298	1	0.0223894	2.76E-05*	NA	NA	-
1	57508922	snp605-scaffold1017-383142	G	0.1362	1	0.0223097	2.79E-05*	NA	NA	-
11	19300348	snp45286-scaffold618-2290651	G	0.366	1	0.0225754	2.87E-05*	NA	NA	-
3	18623266	snp57193-scaffold910-683212	G	0.05957	1	0.023233	3.04E-05*	NA	NA	-
3	22169023	snp43906-scaffold595-182034	A	0.05957	1	0.0228862	3.04E-05*	NA	NA	-
1	108996965	snp58261-scaffold945-908837	G	0.06596	1	0.0228132	3.08E-05*	NA	NA	-
2	99159206	snp20518-scaffold202-6649468	A	0.1064	1	0.0227205	3.11E-05*	NA	NA	-
4	14856792	snp1827-scaffold1051-170702	A	0.1394	1	0.0227495	3.16E-05*	NA	NA	-
7	98862665	snp52408-scaffold780-1254936	A	0.266	1	0.0241251	3.40E-05*	NA	NA	-
20	462355	snp31685-scaffold3511-7126	A	0.1277	1	0.0246911	3.53E-05*	NA	NA	-
6	94661817	snp19323-scaffold1951-160999	A	0.1872	1	0.024496	3.55E-05*	NA	NA	-
15	15640035	snp10889-scaffold139-572374	C	0.2876	1	0.02513	3.69E-05*	NA	NA	-
6	63249423	snp40076-scaffold511-2042531	G	0.2489	1	0.0253493	3.77E-05*	NA	NA	-
15	79263087	snp45976-scaffold630-83487	A	0.05106	1	0.026321	3.97E-05*	NA	NA	-
6	76613588	snp24442-scaffold248-807896	G	0.2745	1	0.0271975	4.16E-05*	NA	NA	-
7	81884860	snp50466-scaffold724-151844	G	0.1447	1	0.0271205	4.20E-05*	NA	NA	-
1	68346483	snp21821-scaffold214-1405257	A	0.2681	1	0.0272457	4.27E-05*	NA	NA	-
1	108096210	snp58241-scaffold945-12446	A	0.166	1	0.0286801	4.55E-05*	NA	NA	-
20	843317	snp21470-scaffold2094-106065	G	0.2149	1	0.0285239	4.59E-05*	NA	NA	-
11	40993816	snp24269-scaffold247-3473813	G	0.2574	1	0.0288085	4.69E-05*	NA	NA	-
15	12734256	snp57936-scaffold939-49841	G	0.266	1	0.0285423	4.70E-05*	NA	NA	-
24	34943766	snp27329-scaffold290-3934566	G	0.134	1	0.0290646	4.85E-05*	NA	NA	-
9	58037848	snp45454-scaffold620-779997	C	0.117	1	0.0294087	4.96E-05*	NA	NA	-
11	24687455	snp9746-scaffold135-1817626	A	0.2532	1	0.0292975	5.00E-05*	NA	NA	-
15	18506364	snp42897-scaffold57-2228905	G	0.134	1	0.0290608	5.02E-05*	NA	NA	-
18	2675976	snp6143-scaffold1217-806678	G	0.08723	1	0.0288782	5.04E-05*	NA	NA	-
11	41024448	snp24270-scaffold247-3503687	A	0.1404	1	0.0294558	5.20E-05*	NA	NA	-
9	51444858	snp29436-scaffold318-2787898	G	0.1574	1	0.0298679	5.34E-05*	NA	NA	-
24	26099405	snp1748-scaffold1049-234360	A	0.04255	1	0.0332924	6.01E-05*	NA	NA	-
20	45162234	snp46171-scaffold637-1242622	A	0.1787	1	0.0332652	6.07E-05*	NA	NA	-
13	41649905	snp5756-scaffold1202-137897	A	0.0406	1	0.0360819	6.66E-05*	NA	NA	-
22	30677873	snp13873-scaffold154-3426958	A	0.05532	1	0.0360063	6.72E-05*	NA	NA	-
10	83034340	snp39495-scaffold501- 2428604		0.02955	1	0.0359313	6.78E-05*	NA	NA	-
2	69709232	snp39495-scaffold501- 2428604	G	0.139	1	0.0384266	7.32E-05*	NA	NA	-
4	71529150	snp5010-scaffold117-958152	A	0.1021	1	0.0383327	7.38E-05*	NA	NA	-
24	30575028	snp35167-scaffold421-323627	G	0.09787	1	0.0449045	8.73E-05*	NA	NA	-
1	46929889	snp12623-scaffold1480-647642	G	0.09787	1	0.0479978	9.43E-05*	NA	NA	-
16	10432403	snp29888-scaffold324-1842759	A	0.1064	1	0.0487656	9.68E-05*	NA	NA	-
PC1 “Fiber quality” association
18	1435228	snp4915-scaffold1164-1420241	A	#REF!	1	0.449508	0.000116	4.55e-06	989542	PRP1,PRP6
15	64875051	snp29159-scaffold313-660842	G	0.4128	1	0.488015	3.54e-06	1.42e-05	989542	SLC35F2,SLN,ELMOD1,ALKBHB,GUCY1A2,RAB39A,CUL5,ACAT1,LOC102190533,ATM,LOC108637619,C15H11ORF65,KDELC2,EXPH5,DDX10,LOC108637589
1	22925405	snp38011-scaffold472-1186160	G	0.3362	1	0.436227	5.2e-05	1.57e-05	989542	ROB02,LOC102182910
8	13261973	snp30035-scaffold328-659625	G	0.2936	1	0.629607	0.000612	1.72e-05	989542	TRNAC-ACA,TRNAW-CCA,LOC102190877,LOC102185167,LOC108636592,LOC102191330
8	6716854	snp33271-scaffold391-298400	G	0.2553	1	0.697659	0.000886	2.58e-05	989542	HPGD,,TRNAS-GGA,GLRA3,FBX08,CEP44,ADAM29,LOC102186306,LOC102186590,LOC108636589,DEFB136,CTSB,FDFT1,GATA4,LOC108636607,BLK,FAM167A
6	105710758	snp48604-scaffold690-2581328	A	0.2723	1	0.615447	0.000379	3.03e-05	989542	WDR1,SLC2A9,DRD5,OTOP1,TMEM128,LYAR,ZBTB49,LOC102190950,STX18,ZNF518B,CLNK,TRNAA-UCG
15	62507474	snp34646-scaffold41-1820579	A	0.3957	1	0.634451	0.000214	3.18e-05	989542	LOC108637618,ZC3H12C,RDX,LOC102168277,FDX1,ARHGAP20,LOC102191632,C15H11ORF87
6	112689417	snp16078-scaffold1692-218971	A	0.1638	1	0.409106	3.25e-05	2.68e-05	989542	LDB2,TAPT1,CLRN2,QDPR,LOC102171400,BLOC1S4,KIAA0232,TBC1D14,CCDC96
1	34083922	snp33056-scaffold385-3092900	A	0.05745	0.130124	0.130124	2.58e-06	1.53e-06	989542	VGLL3,LOC102187712,LOC108636757,LOC102169333,CHMP2B,POU1F1,ZNF654,LOC102188976,C1H3ORF38,CGGBP1,LOC102190548,HTR1F
PC2 “Fiber volume” association
2	98179758	snp20542-scaffold202-7627327	G	0.2553	0.134857	0.134857	2.68e-06	6e-06	1000000	CCDC148,UPP2,LOC106502892,ACVR1,ACVR1C,CYTIP,LOC102169528,ERMN,GALNT5,PKP4,LOC102182124,LOC108633441,DAPL1,TANC1,WDSUB1,LOC102170641,BAZ2B
2	31887716	snp16991-scaffold1772-243970	A	0.4106	1	0.975548	7.75e-05	7e-06	1000000	LOC102185126,MREG,PECR,TMEM169,XRCC5,MARCH4,SMARCAL1,RPL37A,IGFBP2,IGFBP5,TNP1,FN1,ATIC,ABCA12
1	102235089	snp16775-scaffold1758-67457	G	0.1723	1	0.917527	0.000109	2.4e-05	1000000	SI,LOC102168392,LOC102191738,SLITRK3,LOC102168623,LOC108636359
6	5371	snp57971-scaffold94-291350	C	0.4489	1	0.84942	0.000202	3.4e-05	1000000	LOC102177053
12	708716	snp23262-scaffold2325-358374	A	0.3319	0.440162	0.220081	8.74e-06	3.5e-05	1000000	LOC108637285,TEX29,ARHGEF7
1	114178760	snp23448-scaffold236-391223	A	0.4532	1	1	6.54e-05	3.79e-05	949185	RAP2B,LOC102179815,LOC102179240,P2RY1,LOC106502324,MBNL1
True Fiber association
X	34597915	snp25895-scaffold2678-15354	G	0.07872	0.00178608	0.00178608	3.55E-08*	NA	NA
X	39778877	snp7240-scaffold1267-1145870	G	0.1894	0.00434714	0.00217357	8.63E-08*	NA	NA
X	37779775	snp49656-scaffold71-1951673	G	0.2638	0.00707415	0.00235805	1.40E-07*	NA	NA
24	23878515	snp747-scaffold102-4802882	G	0.03617	0.0613463	0.0153366	1.22E-06*	NA	NA	ASXL3,NOL4,DTNA,CCDC178,KLHL14,TRNAC-GCA,LOC102179251,LOC102176379,LOC102180908,LOC102181086,LOC108633771
X	4163743	snp18745-scaffold19-340396	A	0.2404	0.137679	0.0275358	2.73E-06*	NA	NA
X	45574712	snp9348-scaffold1340-237934	A	0.2574	0.219866	0.0366443	4.36E-06*	NA	NA
X	4994705	snp38717-scaffold491-2840572	G	0.2234	0.326513	0.0466447	6.48E-06*	NA	NA
X	18183654	snp45921-scaffold63-4950012	G	0.1234	0.382189	0.0477736	7.59E-06*	NA	NA
X	30774351	snp8129-scaffold1299-526582	A	0.1319	0.442492	0.0491658	8.78E-06*	NA	NA
Grease percentage association
1	11534274	snp18430-scaffold1867-78532	A	0.05556	0.00086591	0.00086591	1.72E-08*	NA	NA	LOC102174335
7	19861609	snp20141-scaffold2-5611789	A	0.02979	0.00370162	0.00185081	7.35E-08*	NA	NA	ADGRV1,LOC108636454,ARRDC3,POLR3G,TRNAC-GCA,LOC102177521,CETN3,LOC108636420,MBLAC2,LYSMD3
16	10302648	snp20257-scaffold2002-73377	G	0.0766	0.00467137	0.00155712	9.27E-08*	NA	NA	CDC73,UCHL5,LOC102170344,LOC102170075,GLRX2,B3GALT2,TROVE2,RGS13,RGS1,RGS2,RGS21
2	77012622	snp29122-scaffold312-7489579	A	0.08085	0.0574779	0.0143695	1.14E-06*	NA	NA	HNMT,THSD7B,LOC102169340,NXPH2,SPOPL,TRNAC-GCA,TRNAR-CCU
19	26578715	snp23995-scaffold244-354162	A	0.06383	0.152416	0.0304832	3.03E-06*	NA	NA	ALOX12,BCL6B,PELP1,C19H17ORF49,RNASEK,ASGR2,LOC106503213,ASGR1,DLG4,DVL2,ACADVL,CTDNED1,CLDN7,MIR195.MIR497,MIR324,GABARAP,ELP5,SLC24A,YBX2,EIF5A,GPS2,NEURL4,ACAP1,KCTD11,TNK1,PLSCR3,TMEM256,NLGN2,SPEM1,C19H17ORF74,TMEM102,CHRNBI,FGF11,ZBTB4,SLC35G6,POLR2A,TNFSF12,TNFSF13,SENP3,EIF4A1,FXR2,MPDU1,SHBG,SAT2,ATP1B2,TP53,EFNB3,WRAP53,DNAH2,KDM6B,NAA38,TMEM88,LOC108638268,CHD3,TRAPPC,KCNAB3,CNTROB,GUC…
16	4958410	snp43135-scaffold573-384274	G	0.09149	0.237177	0.0395295	4.71E-06*	NA	NA	LOC102187790,LOC102187513,LOC108633330,LOC102187247,LOC102184713,CR2
16	4532029	snp22701-scaffold2257-34398	C	0.1	0.421069	0.0467855	8.36E-06*	NA	NA	LOC102170508,LOC102185487,CD55,LOC102170043,LOC102179403,C4BPA,C4BPB,PFKFB2,YOD1,C16H1ORF116,FCAMR,PIGR,FCMR,IL24,LOC102184643,IL20,CD55,CR2,LOC102187247,LOC102187513,LOC108633330
Kemp percentage association
9	91054202	snp8973-scaffold1324-873155	A	0.2106	0.00394291	0.00394291	7.38E-08*	NA	NA	ERMARD,TCTE3,LOC106502505,PHF10,C9H6ORF120,WDR27,THBS2,SMOC2,DLL1,LOC108636758,FAM120B,PSMB1,PDCD2
7	74866938	snp59827-scaffold995-258454	G	0.2872	0.0373365	0.0186683	7.41E-07*	NA	NA	LOC108636435,LOC108636462,DTWD2,DMXL1
Efficiency association
4	63384558	snp31156-scaffold345-988717	G	0.3483	0.0321578	0.0321578	6.38E-07*	NA	NA	IMMPL2,LRRN3,TRNAC-GCA,ZNF277,DOCK4,LOC106502026,IFRD1,LSMEM1
Staple length association
29	49987364	snp29449-scaffold3187-132926	G	0.1979	1	0.64325	0.00014	1.58e-05	886838	KNCQ1,CDKN1C,SLC22A18,PHLDA2,NAP1L14,CARS,LOC106503960,OSBPL5,MRGPRG,LOC108634235,NADSYN1,DHCR7,SHANK2,TROM5,CD81,TSSC4,TSPAN32,IGF2,MIR483,MRPL23,TNNT3,LSP1,IFITM10,DUSP8,MOB2
Diameter association
27	23463538	snp37837-scaffold466-2398481	A	0.3532	1	0.777533	4.62982e-05	1.6e-05	1000000	MIR383,SGCZ,LOC108634072,TUSC3
13	38327648	snp15413-scaffold1634-460263	A	0.217	0.274055	0.274055	5.43955e-06	3e-05	1000000	SLC24A3,LOC102169606,LOC102169309,RIN2,DTD1,NAA20,CRNK1,CFAP61,RALGAPA2,SCP2D1,SEC23B,DZANK1,ZNF133,KAT14,OVOL2,MGME1,SNX5,BANF2,RRBP1,DSTN,BFSP1
1	34083922	snp33056-scaffold385-3092900	A	0.05745	1	0.869023	0.000155238	1e-06	999991	VGLL3,LOC102187712,LOC108636757,LOC102169333,CHMP2B,POU1F1,ZNF654,LOC102188976,C1H3ORF38,CGGBP1,LOC102190548,HTR1F
6	102850394	snp2793-scaffold1080-815118	A	0.2213	1	0.927351	9.20319e-05	4.358e-05	826000	SPARC,NUDT9,DMP1,DSPP,LOC102189569,PPP2R2C,WFS1,LOC102188840,TRNAC-GCA,LOC102189108,JAKMIP1,LOC108636269,CRMP1,HSD17B11,HSD17B13,KLHL8,AFF1,LOC108636236,C6H4ORF36,SLC10A6,PTPN13,LOC102183406
Mature fleece weight association
16	72559213	snp52579-scaffold785-157234	A	0.283	0.0155582	0.00777908	3.09e-07	4e-05	734732	LOC102169208,LOC108637758,CAMK1G,LAMB3,HSD11B1,TRAF3IP3,C16H1ORF74,IRF6,DIEXF,LOC102191448,SYT14,LOC108637749,SERTAD4,HHAT
Yearling fleece weight association
10	37810741	snp56245-scaffold88-85017	G	0.05532	0.0262356	0.0262356	5.21E-07*	NA	NA	SORD,LOC102186486,FERMT2,DDHD1,DUOX2,DUOXA1,DUOX1,SHF,TRNAH-GUG,SLC28A2,LOC108636905,GATM,SPATA5L1,MIR147,LOC106502552,LOC108636986,SLC30A4,BLOC1S6,SQRDL,LOC102178176
*P-values that passed the adjusted FDR significance level ≤ 0.05.
