# Supplementary material for: Genome-Wide Association Studies Identify Candidate Genes for Coat Color and Mohair Traits in the Iranian Markhoz Goat
Source: Front Genet. 2018 Apr 4;9:105. doi: 10.3389/fgene.2018.00105 (PMC5893768; doi:10.3389/fgene.2018.00105)
Supplement: Supplementary file 2 [file Table_2.XLSX]

## Sheet: Sheet1
Supplementary Table2. Results from gnome-wide assiciation studies for pair-wise colors
CHR	Position (bp)	Marker Name	Minor Allele	Minor Allele Frequency	Bonferroni	FDR	P-Value	Permutated P-Value	# permutations	Gene
Brown vs Black coat color association
13	63273614	snp55189-scaffold849-226217	G	0.287	1.73165e-08	1.73165e-08	3.47973e-13	NA	NA	AHCY,ASIP,ITCH,RALY,LOC102190531,LOC108637418,EIF2S2,LOC108637417
13	63416183	snp55186-scaffold849-83968	A	0.173	8.85529e-06	4.42764e-06	1.77946e-10	NA	NA	ITCH,DYNLRB1,MAP1LC3A,PIGU,LOC102174673,LOC102174406,TP53INP2,LOC106502779,NCOA6
25	40499393	snp14103-scaffold1562-42123	A	0.2681	0.000150189	5.0063e-05	3.01802e-09	NA	NA	SDK1
13	65263105	snp5423-scaffold1188-2614332	A	0.1596	0.000748687	0.000187172	1.50448e-08	NA	NA	DLGAP4,MYL9,LOC108637421,TGIF2
1	102704050	snp23570-scaffold2379-194474	A	0.466	0.0346957	0.00693915	6.97205e-07	NA	NA	LOC108636359
13	65063907	snp5427-scaffold1188-2815388	A	0.3234	0.0375282	0.00625469	7.54122e-07	NA	NA	DLGAP4,MYL9,LOC108637421,TGIF2
1	101881707	snp11311-scaffold1409-116275	G	0.1979	0.0528491	0.00754987	1.06199e-06	NA	NA	SI
13	62993649	snp6525-scaffold1231-224623	G	0.1	0.186762	0.0233453	3.75296e-06	NA	NA	AHCY,ASIP,ITCH,RALY,LOC102190531,LOC108637418,EIF2S2,LOC108637417
13	63117523	snp6522-scaffold1231-103243	G	0.1	0.186762	0.0207513	3.75296e-06	NA	NA	AHCY,ASIP,ITCH,RALY,LOC102190531,LOC108637418,EIF2S2,LOC108637417
1	102670541	snp23569-scaffold2379-162517	A	0.4319	0.276398	0.0276398	5.55417e-06	NA	NA	SI,SLITRK3,BCHE
7	85721118	snp1218-scaffold1031-37241	A	0.4468	0.41369	0.0376081	8.31303e-06	NA	NA	CHSY3,SLC27A6,FBN2,CTXN3,ADAMTS19,SLC12A2,ISOC1,KIAA1024L
Black vs white coat color association
13	63273614	snp55189-scaffold849-226217	G	0.287	1.8394e-05	1.8394e-05	3.6509e-10	NA	NA
4	47941407	snp27639-scaffold295-3774083	G	0.493	0.000101194	5.0597e-05	2.00853e-09	NA	NA	ADAM22,SRI,LOC108635898,STEAP4,C4H7ORF62,LOC106502034,STK31,FAM221A,NPY
6	76331852	snp24436-scaffold248-511399	A	0.3191	0.000117862	3.92872e-05	2.33936e-09	NA	NA	ADGRL3
5	80723489	snp2390-scaffold107-4498259	G	0.4638	0.000869744	0.000217436	1.7263e-08	NA	NA	PPFIBP1,REP15,MRPS35,MANSC4,LOC102177091,C5H120OR4F71,KLHL42,SMCO2,ARNTL2,STK38L,PTHLH,CCDC91
20	44458945	snp46188-scaffold637-1941665	G	0.3043	0.00116429	0.000232858	2.31093e-08	NA	NA	LOC102186523,LOC102183009,LOC102183268,LOC108638394
6	71495823	snp58110-scaffold94-6171823	G	0.3681	0.00211494	0.00035249	4.19781e-08	NA	NA	CLOCK,PDCL2,NMU,TMEM165,SRD5A3,KDR,LOC102181668,LOC102181939,EXOC1,LOC102176027,CEP135,KIAA1211,LOC106502205,LOC102180298,LOC108636277,LOC102174549,AASDH,LOC102182773,KIT,PPAT,SRP72,ARL9
9	43757752	snp35485-scaffold427-3167727	C	0.319	0.00606803	0.000866861	1.2044e-07	NA	NA	EPHA7,LOC102191615,LOC102191429
13	65063907	snp5427-scaffold1188-2815388	A	0.323	0.0112369	0.00140462	2.23035e-07	NA	NA	DLGAP4,MYL9,LOC108637421,TGIF2
5	117666537	snp12971-scaffold15-182854	A	0.436	0.021616	0.00240178	4.29042e-07	NA	NA	FAM19A5,LOC108636122,BRD1,ZBED4,LOC1021844901,ALG12,PIM3,IL17REL,TTLL8,MLC1,MOV10L1,PANX2,TRABD,PPP6R2
26	13993005	snp18575-scaffold1878-438054	G	0.3617	0.0220963	0.00220963	4.38576e-07	NA	NA	EMX2,PDZD8,SLC18A2,KCNK18,VAX1,RAB11FIP2,FAM204A,PRLHR,CACUL1,SHTN1,ENO4,HSPA12A,C26H10ORF82,PNLIPRP2
4	55135400	snp11830-scaffold1439-116563	G	0.465	0.0433849	0.00394409	8.6112e-07	NA	NA	NEUROD6,CCDC129,PPP1R17,ADCYAP1R1,FAM188B,GHRHR,AQP1,LOC108635851,LOC102180185,GARS,GGCT,NOD1,LOC108635850,LOC106502039,ZNRF2
3	39406714	snp48388-scaffold687-1928300	G	0.2404	0.0887602	0.00739668	1.76174e-06	NA	NA
24	51655933	snp10314-scaffold1369-2913	G	0.191	0.110149	0.00847303	2.18629e-06	NA	NA
3	76847774	snp15518-scaffold164-3231014	A	0.4957	0.159897	0.0114212	3.1737e-06	NA	NA
3	20707401	snp17493-scaffold181-148816	A	0.3957	0.169345	0.0112897	3.36123e-06	NA	NA
12	79339557	snp49543-scaffold707-201777	A	0.336	0.174949	0.0102911	3.47246e-06	NA	NA
23	47196954	snp23980-scaffold2438-64459	G	0.406	0.243555	0.0135308	4.83416e-06	NA	NA
4	51436611	snp53932-scaffold820-814718	A	0.425	0.244048	0.0128447	4.84396e-06	NA	NA
6	73452683	snp58155-scaffold94-8119638	A	0.457	0.266862	0.0133431	5.29677e-06	NA	NA
9	57938872	snp45457-scaffold620-876648	G	0.3766	0.287052	0.0136691	5.69751e-06	NA	NA
24	22416092	snp712-scaffold102-3329524	C	0.4085	0.3033	0.0137864	6.02001e-06	NA	NA
22	29582444	snp3039-scaffold1091-1578617	G	0.317	0.303347	0.013189	6.02094e-06	NA	NA
7	41028073	snp29810-scaffold323-2336284	A	0.317	0.413207	0.017217	8.20149e-06	NA	NA
8	31773281	snp3830-scaffold1121-352374	A	0.4	0.429735	0.0171894	8.52954e-06	NA	NA
6	71044838	snp58100-scaffold94-5714186	A	0.391	0.496412	0.0190928	9.85297e-06	NA	NA
4	50964100	snp53922-scaffold820-344988	G	0.2787	0.498182	0.0184512	9.88809e-06	NA	NA
26	12617384	snp19912-scaffold1992-1967652	A	0.3447	0.498199	0.0177928	9.88843e-06	NA	NA
1	140434778	snp27426-scaffold292-787646	A	0.4489	0.509122	0.0175559	1.01052e-05	NA	NA
8	10965326	snp15964-scaffold168-166081	A	0.4894	0.529246	0.0176415	1.05047e-05	NA	NA
28	33288353	snp48830-scaffold696-123831	A	0.2586	0.598944	0.0193208	1.18881e-05	NA	NA
13	63416183	snp55186-scaffold849-83968	A	0.1745	0.665083	0.0207839	1.32008e-05	NA	NA
16	60525330	snp3684-scaffold112-1122107	A	0.4489	0.665229	0.0201584	1.32037e-05	NA	NA
26	14244721	snp18569-scaffold1878-186971	G	0.391	0.752458	0.0221311	1.49351e-05	NA	NA
2	70433686	snp28957-scaffold312-926331	A	0.2936	0.855937	0.0244553	1.69889e-05	NA	NA
6	73962567	snp11733-scaffold1432-528290	A	0.4383	0.905915	0.0251643	1.79809e-05	NA	NA
26	32916754	snp41198-scaffold532-4634917	C	0.2979	0.905958	0.0244854	1.79818e-05	NA	NA
3	25672876	snp43984-scaffold595-3668042	C	0.3511	1	0.0273716	2.06447e-05	NA	NA
4	78319630	snp58473-scaffold950-2093075	G	0.4894	1	0.0267629	2.07168e-05	NA	NA
3	100416275	snp17380-scaffold180-1013244	A	0.2638	1	0.0273791	2.17372e-05	NA	NA
6	39243041	snp26795-scaffold281-2584254	A	0.2851	1	0.0273444	2.22524e-05	NA	NA
15	12734256	snp57936-scaffold939-49841	G	0.266	1	0.0312262	2.60312e-05	NA	NA
26	13833806	snp18579-scaffold1878-601002	A	0.09149	1	0.0336876	2.87517e-05	NA	NA
5	88658776	snp51059-scaffold740-1591824	A	0.434	1	0.0337879	2.95079e-05	NA	NA
20	843317	snp21470-scaffold2094-106065	G	0.2149	1	0.0354421	3.16561e-05	NA	NA
5	8268400	snp54053-scaffold822-1509578	A	0.3702	1	0.0367418	3.35462e-05	NA	NA
19	49411887	snp21760-scaffold2131-1573314	G	0.366	1	0.0368674	3.43926e-05	NA	NA
4	51588047	snp53936-scaffold820-966370	G	0.3489	1	0.0380101	3.6213e-05	NA	NA
3	83987853	snp46905-scaffold654-1593334	G	0.466	1	0.0405739	3.94609e-05	NA	NA
2	87675411	snp45033-scaffold614-2335522	A	0.1766	1	0.0428858	4.25607e-05	NA	NA
8	42864430	snp28160-scaffold300-7005326	G	0.466	1	0.044111	4.46521e-05	NA	NA
9	53955733	snp29383-scaffold318-294663	A	0.1553	1	0.0435931	4.4993e-05	NA	NA
19	22859580	snp6417-scaffold1229-913585	G	0.4787	1	0.0441239	4.64167e-05	NA	NA
3	103792929	snp24560-scaffold2498-586958	G	0.3468	1	0.04366	4.67952e-05	NA	NA
24	46505773	snp40928-scaffold526-3344657	G	0.3298	1	0.0429988	4.694e-05	NA	NA
5	20045248	snp14248-scaffold157-79971	A	0.466	1	0.044715	4.9701e-05	NA	NA
20	69767049	snp9968-scaffold1355-1113377	C	0.2723	1	0.0445826	5.04388e-05	NA	NA
19	50235419	snp32202-scaffold3643-393290	A	0.3	1	0.04747	5.46477e-05	NA	NA
4	64212284	snp31175-scaffold345-1813471	A	0.4362	1	0.0472715	5.53574e-05	NA	NA
2	81464907	snp6920-scaffold1252-434100	C	0.4872	1	0.0467527	5.56778e-05	NA	NA
24	21749519	snp695-scaffold102-2666309	A	0.2638	1	0.046594	5.64137e-05	NA	NA
12	21675288	snp42781-scaffold568-4199267	A	0.3596	1	0.0481952	5.93089e-05	NA	NA
4	51294352	snp53929-scaffold820-673135	G	0.4745	1	0.0484268	6.05552e-05	NA	NA
Brown vs white coat color association
6	69045770	snp58053-scaffold94-3724779	G	0.09149	7.13228e-06	7.13228e-06	1.41564e-10	NA	NA	SCFD2,RASL11B,TRNAC-GCA,RAB11FIP2
2	21300441	snp7545-scaffold127-7051642	G	0.117	7.73716e-06	3.86858e-06	1.5357e-10	NA	NA
26	13833806	snp18579-scaffold1878-601002	A	0.09149	8.34127e-06	2.78042e-06	1.65561e-10	NA	NA
24	21339839	snp687-scaffold102-2258050	A	0.07872	1.08207e-05	2.70517e-06	2.14773e-10	NA	NA	FHOD3,MOCOS,LOC102172314,ELP2,SLC39A6,TRNAE-UUC,RPRD1A
5	64217602	snp28736-scaffold310-1338098	G	0.04255	2.27933e-05	4.55865e-06	4.52409e-10	NA	NA	MYBPC1,CHPT1,SYCP3,GNPTAB,DRAM1
9	55138450	snp34548-scaffold408-56068	A	0.1532	0.000178608	2.9768e-05	3.54508e-09	NA	NA	ARHGAP18,LOC102185837
24	765264	snp24999-scaffold2570-5047	G	0.05532	0.000407579	5.82256e-05	8.08977e-09	NA	NA	NFACTC1,ATP9B,SALL3
6	41179716	snp54012-scaffold821-1116582	A	0.1255	0.000747054	9.33817e-05	1.48278e-08	NA	NA	KCNIP4,
12	52071686	snp30438-scaffold335-2248472	G	0.06383	0.0019055	0.000211722	3.78211e-08	NA	NA	SGCG,SACS
6	62749413	snp40088-scaffold511-2541311	G	0.1106	0.00226935	0.000226935	4.50429e-08	NA	NA	GRXCR1
11	24753872	snp9748-scaffold135-1883590	G	0.1574	0.00273572	0.000248702	5.42996e-08	NA	NA	MTA3,LOC102185837
9	53955733	snp29383-scaffold318-294663	A	0.1553	0.00355312	0.000296093	7.05236e-08	NA	NA	PTPRK
11	25508099	snp9763-scaffold135-2639484	G	0.05957	0.00423486	0.000325758	8.4055e-08	NA	NA	THADA
6	71164593	snp58103-scaffold94-5833878	A	0.1809	0.0115059	0.00082185	2.28373e-07	NA	NA	KIT,KDR, PDGFRA, SRD5A3,TMEM165,CLOCK,PDCL2,NMU
20	69767049	snp9968-scaffold1355-1113377	C	0.2723	0.0118334	0.000788896	2.34874e-07	NA	NA	IRX2,C20H5ORF38
2	32200633	snp33255-scaffold390-72516	C	0.117	0.0244665	0.00152915	4.85619e-07	NA	NA	MREG ,FN1,ABCA12
13	24681376	snp23756-scaffold24-962768	A	0.05745	0.074661	0.00439183	1.4819e-06	NA	NA	KIAA1217
1	110117619	snp25511-scaffold263-157820	G	0.05319	0.0874736	0.00485964	1.73621e-06	NA	NA	CCNL1,LOC108636061,LEKR1,LOC106502323
11	22658866	snp17552-scaffold1814-1045665	A	0.1255	0.0922301	0.00485421	1.83062e-06	NA	NA	.
1	61626238	snp37371-scaffold456-1964934	A	0.04681	0.115823	0.00579114	2.29889e-06	NA	NA	.
4	40455336	snp38957-scaffold494-3099201	A	0.05957	0.168684	0.00766747	3.34811e-06	NA	NA
20	44421979	snp46189-scaffold637-1978371	G	0.1137	0.20178	0.00877302	4.00499e-06	NA	NA
2	72238448	snp29003-scaffold312-2718493	C	0.1957	0.219485	0.0091452	4.35641e-06	NA	NA
13	24135348	snp23742-scaffold24-417113	A	0.08298	0.219809	0.00879234	4.36284e-06	NA	NA
1	103166890	snp6987-scaffold1257-1008731	A	0.05128	0.222547	0.00855949	4.41719e-06	NA	NA
18	35872265	snp22643-scaffold225-851582	A	0.07872	0.241442	0.0089423	4.79223e-06	NA	NA
24	9804719	snp46743-scaffold651-237398	A	0.08298	0.252076	0.0090027	5.00329e-06	NA	NA
2	49414819	snp53706-scaffold82-647336	A	0.04681	0.334566	0.0115367	6.64058e-06	NA	NA
2	62886776	snp50946-scaffold739-2415925	A	0.1234	0.378133	0.0121979	7.50533e-06	NA	NA
12	50356882	snp30400-scaffold335-530813	G	0.05957	0.410775	0.0128367	8.15321e-06	NA	NA
1	102996559	snp6990-scaffold1257-1178309	A	0.0766	0.447549	0.0135621	8.88311e-06	NA	NA
6	70788808	snp58094-scaffold94-5459884	G	0.2277	0.529455	0.0155722	1.05088e-05	NA	NA
26	42955813	snp55123-scaffold847-520123	A	0.2339	0.610704	0.0174487	1.21215e-05	NA	NA
2	67994461	snp33485-scaffold393-188539	G	0.1064	0.678084	0.0188357	1.34589e-05	NA	NA
19	45626420	snp32144-scaffold364-106074	A	0.2362	0.684871	0.01851	1.35936e-05	NA	NA
6	94661817	snp19323-scaffold1951-160999	A	0.1872	0.705298	0.0185605	1.3999e-05	NA	NA
6	63249423	snp40076-scaffold511-2042531	G	0.2489	0.711706	0.0182489	1.41262e-05	NA	NA
6	70758117	snp58093-scaffold94-5429126	A	0.2298	0.766737	0.0191684	1.52185e-05	NA	NA
1	108096210	snp58241-scaffold945-12446	A	0.166	0.780975	0.0190482	1.55011e-05	NA	NA
7	98862665	snp52408-scaffold780-1254936	A	0.266	0.812656	0.0193489	1.61299e-05	NA	NA
20	45162234	snp46171-scaffold637-1242622	A	0.1787	0.841325	0.0195657	1.66989e-05	NA	NA
2	26095692	snp7432-scaffold127-2279945	A	0.1617	0.86438	0.019645	1.71565e-05	NA	NA
19	59571313	snp41353-scaffold537-3481329	A	0.0617	0.885806	0.0196846	1.75818e-05	NA	NA
4	53066372	snp53969-scaffold820-2440697	G	0.1021	0.925802	0.0201261	1.83757e-05	NA	NA
1	95597465	snp26437-scaffold276-5681100	A	0.134	1	0.0214969	2.00539e-05	NA	NA
2	15728554	snp3620-scaffold1113-87239	G	0.2383	1	0.0213543	2.03447e-05	NA	NA
24	30712099	snp35164-scaffold421-186960	A	0.3021	1	0.0233188	2.26791e-05	NA	NA
7	90233427	snp55228-scaffold85-1890609	A	0.1957	1	0.0229482	2.27742e-05	NA	NA
1	68346483	snp21821-scaffold214-1405257	A	0.2681	1	0.022541	2.28175e-05	NA	NA
7	98756605	snp23108-scaffold2302-86700	G	0.07234	1	0.0221477	2.2859e-05	NA	NA
4	43704962	snp39031-scaffold494-6341133	G	0.1255	1	0.0221417	2.32923e-05	NA	NA
2	65793608	snp7019-scaffold1259-482333	A	0.1149	1	0.0231813	2.4846e-05	NA	NA
20	23618213	snp25398-scaffold262-1399688	A	0.06809	1	0.0246154	2.68717e-05	NA	NA
1	57508922	snp605-scaffold1017-383142	G	0.1362	1	0.0243861	2.71053e-05	NA	NA
6	76613588	snp24442-scaffold248-807896	G	0.2745	1	0.0245345	2.77573e-05	NA	NA
3	30866451	snp8002-scaffold129-1734497	G	0.05745	1	0.02461	2.83312e-05	NA	NA
23	26481034	snp47452-scaffold668-2777531	G	0.07234	1	0.0252753	2.95987e-05	NA	NA
15	15640035	snp10889-scaffold139-572374	C	0.2876	1	0.0260325	3.10021e-05	NA	NA
15	41219911	snp31962-scaffold358-990370	G	0.0766	1	0.0260198	3.15034e-05	NA	NA
11	19300348	snp45286-scaffold618-2290651	G	0.366	1	0.0272428	3.35249e-05	NA	NA
10	39021575	snp47222-scaffold662-308388	A	0.3077	1	0.0272895	3.4124e-05	NA	NA
2	99126711	snp20519-scaffold202-6681728	A	0.09787	1	0.0272112	3.45663e-05	NA	NA
7	87250461	snp29307-scaffold316-1099319	A	0.1106	1	0.0276129	3.56246e-05	NA	NA
20	45250155	snp46169-scaffold637-1154130	A	0.1745	1	0.028981	3.79649e-05	NA	NA
11	33334425	snp28685-scaffold309-2295810	A	0.1723	1	0.0333156	4.43045e-05	NA	NA
11	40993816	snp24269-scaffold247-3473813	G	0.2574	1	0.033618	4.53738e-05	NA	NA
4	14856792	snp1827-scaffold1051-170702	A	0.1394	1	0.0345467	4.73129e-05	NA	NA
20	462355	snp31685-scaffold3511-7126	A	0.1277	1	0.0358437	4.98007e-05	NA	NA
26	38986054	snp6230-scaffold122-447754	G	0.2	1	0.0359935	5.07233e-05	NA	NA
11	41024448	snp24270-scaffold247-3503687	A	0.1404	1	0.0370822	5.29935e-05	NA	NA
4	108746827	snp44418-scaffold603-6446062	A	0.1085	1	0.0376023	5.44831e-05	NA	NA
1	75784737	snp36297-scaffold435-1770533	G	0.1617	1	0.03947	5.79726e-05	NA	NA
11	55254027	snp52065-scaffold768-922299	C	0.0617	1	0.0395798	5.89195e-05	NA	NA
25	29795689	snp9534-scaffold1343-1551187	A	0.1277	1	0.039331	5.93298e-05	NA	NA
11	46855479	snp52890-scaffold793-1539305	G	0.05532	1	0.0395526	6.04491e-05	NA	NA
10	59581096	snp31482-scaffold349-1355985	A	0.04043	1	0.0394703	6.11068e-05	NA	NA
9	51444858	snp29436-scaffold318-2787898	G	0.1574	1	0.0394251	6.18193e-05	NA	NA
24	34943766	snp27329-scaffold290-3934566	G	0.134	1	0.0429201	6.81514e-05	NA	NA
28	39535033	snp1054-scaffold1028-760104	C	0.2532	1	0.0465244	7.57215e-05	NA	NA
11	17674759	snp45246-scaffold618-683202	G	0.2	1	0.047041	7.74959e-05	NA	NA
16	28210900	snp17301-scaffold18-3375335	A	0.07234	1	0.0479761	7.99887e-05	NA	NA
2	3701577	snp1993-scaffold1059-140697	A	0.06809	1	0.0478657	8.07547e-05	NA	NA
29	26155922	snp2822-scaffold1083-29437	G	0.3085	1	0.047603	8.12563e-05	NA	NA
2	129090862	snp12477-scaffold1478-626	A	0.1213	1	0.0489798	8.45787e-05	NA	NA
6	99134344	snp947-scaffold1025-1408611	A	0.1383	1	0.0486835	8.50334e-05	NA	NA
