# Supplementary material for: Genome-Wide Association Studies Identify Candidate Genes for Coat Color and Mohair Traits in the Iranian Markhoz Goat
Source: Front Genet. 2018 Apr 4;9:105. doi: 10.3389/fgene.2018.00105 (PMC5893768; doi:10.3389/fgene.2018.00105)
Supplement: Supplementary file 3 [file Table_3.xlsx]

## Sheet: Sheet1
Supplemental Table 3. The nine haplotypes within a 465 Kb LD block located on chromosome 13 with their respective statistics and relationship to coat color of black or brown.
Haplotype	Population Frequency	Case-Black /Control Frequency	P-value Black	Case-Brown /Control Frequency	P-value Brown	P-value Brown	Predominant coat color associated with haplotype
AAAAAAG	0.699	0.115, 0.777	1.5e-22	0.746, 0.548	0.0001	0.0001	Brown
GGGGGGA	0.08	0.273, 0.054	4.72e-08	0.059, 0.146	0.0044	0.0044	Black
AAAAAGG	0.062	0.052, 0.063	0.7571	0.073, 0.026	0.0836	0.0836
AAGAGGA	0.049	0.087, 0.044	0.1764	0.051, 0.043	0.7673	0.7673
AAAAAGA	0.044	0.313, 0.008	5.5e-24	0.009, 0.157	1.33e-10	1.33e-10	Black
GAGAAGG	0.039	0.000, 0.044	0.1237	0.051, 0.000	0.0193	0.0193	Brown
GGGGGGG	0.012	0.105, 0.000	1.52e-10	0.000, 0.052	2.56e-05	2.56e-05	Black
AAGAAGG	0.01	0.009, 0.010	0.945	0.012, 0.005	0.5193	0.5193
GGGGAGG	0.005	0.045, 0.000	2.6e-05	0.000, 0.023	0.0057	0.0057	Black
